# Supplementary material for: MXene-Reinforced Composite Cryogel Scaffold for Neural Tissue Repair
Source: Molecules. 2025 Jan 22;30(3):479. doi: 10.3390/molecules30030479 (PMC11820856; doi:10.3390/molecules30030479)
Supplement: Supplementary file 1 [file molecules-30-00479-s001.zip]

Archive with 1 entries (1 files):
- molecules-3368377-supplementary.pdf
